# Supplementary material for: The Prognostic Impact of HER2-Low and Menopausal Status in Triple-Negative Breast Cancer
Source: Cancers (Basel). 2024 Jul 17;16(14):2566. doi: 10.3390/cancers16142566 (PMC11274797; doi:10.3390/cancers16142566)
Supplement: Supplementary file 1 [file cancers-16-02566-s001.zip]

Archive with 1 entries (1 files):
- cancers-3068218-supplementary.pdf
